# Supplementary material for: Curcumin Alleviates HMGB1-Mediated Inflammation Through the Signaling Pathway of TLR2-NF-κB in Bovine Ovarian Granulosa Cells
Source: Int J Mol Sci. 2025 Sep 19;26(18):9180. doi: 10.3390/ijms26189180 (PMC12470860; doi:10.3390/ijms26189180)
Supplement: Supplementary file 1 [file ijms-26-09180-s001.zip]

Archive with 1 entries (1 files):
- ijms-3856927-supplementary.pdf
